# Supplementary material for: Development of a Novel Red Clay-Based Drug Delivery Carrier to Improve the Therapeutic Efficacy of Acyclovir in the Treatment of Skin Cancer
Source: Pharmaceutics. 2023 Jul 10;15(7):1919. doi: 10.3390/pharmaceutics15071919 (PMC10383537; doi:10.3390/pharmaceutics15071919)
Supplement: Supplementary file 1 [file pharmaceutics-15-01919-s001.zip]

Archive with 1 entries (1 files):
- pharmaceutics-2447097-supplementary.pdf
